# Supplementary material for: Rare Implantation Sites of Ectopic Pregnancy: A Case Series of Ovarian and Hepatic Pregnancy and Review of Diagnostic Challenges
Source: Clin Pract. 2026 May 31;16(6):107. doi: 10.3390/clinpract16060107 (PMC13297948; doi:10.3390/clinpract16060107)
Supplement: Supplementary file 1 [file clinpract-16-00107-s001.zip]

Archive with 3 entries (3 files):
- suplementari s1.pdf
- suplementari s2.pdf
- suplemnetari s3.pdf
